# Supplementary material for: Feasibility and Effectiveness of 3D Coil Framing in the Embolization of Pulmonary Arteriovenous Malformations and Visceral Artery Aneurysms and Pseudoaneurysms
Source: Medicina (Kaunas). 2026 Jul 5;62(7):1298. doi: 10.3390/medicina62071298 (PMC13413707; doi:10.3390/medicina62071298)
Supplement: Supplementary file 1 [file medicina-62-01298-s001.zip]

Archive with 1 entries (1 files):
- medicina-4390445-supplementary Figure S1.png
